# Supplementary material for: Differential Epigenetic Regulation in Uninfected and Tuberculosis–Human Immunodeficiency Virus Co-Infected Patients
Source: Microorganisms. 2024 May 16;12(5):1001. doi: 10.3390/microorganisms12051001 (PMC11123988; doi:10.3390/microorganisms12051001)
Supplement: Supplementary file 1 [file microorganisms-12-01001-s001.zip]

Archive with 1 entries (1 files):
- microorganisms-2992843-supplementary.pdf
